# Supplementary material for: Soil Geochemical Properties Influencing the Diversity of Bacteria and Archaea in Soils of the Kitezh Lake Area, Antarctica
Source: Biology (Basel). 2022 Dec 19;11(12):1855. doi: 10.3390/biology11121855 (PMC9775965; doi:10.3390/biology11121855)
Supplement: Supplementary file 1 [file biology-11-01855-s001.zip]

Archive with 9 entries (9 files):
- Figure S1a.pdf
- Figure S1b.pdf
- Figure S2a.pdf
- Figure S2b.pdf
- Table S1.xlsx
- Table S2.xlsx
- Table S3 .xlsx
- Table S4 .xlsx
- Table S5.xlsx
