# Supplementary material for: Soil Geochemical Properties Influencing the Diversity of Bacteria and Archaea in Soils of the Kitezh Lake Area, Antarctica
Source: Biology (Basel). 2022 Dec 19;11(12):1855. doi: 10.3390/biology11121855 (PMC9775965; doi:10.3390/biology11121855)
Supplement: Supplementary file 1 [file biology-11-01855-s001.zip › Table S1.xlsx]

## Sheet: Table S1
ANOVA
		Sum of squares	Degrees of freedom	Mean square	F	Significance
TOC	between groups	0.003	2	0.001	0.643	0.559
	within the group	0.013	6	0.002
	total	0.016	8
MC	between groups	7.594	2	3.797	0.314	0.742
	within the group	72.522	6	12.087
	total	80.116	8
pH	between groups	1.106	2	0.553	42.737	0
	within the group	0.078	6	0.013
	total	1.184	8
NH4	between groups	0.023	2	0.011	3.065	0.121
	within the group	0.022	6	0.004
	total	0.045	8
SiO4	between groups	163.727	2	81.863	24.782	0.001
	within the group	19.82	6	3.303
	total	183.547	8
NO3	between groups	0.001	2	0	0.041	0.96
	within the group	0.054	6	0.009
	total	0.055	8
PO4	between groups	0.152	2	0.076	13.649	0.006
	within the group	0.033	6	0.006
	total	0.185	8
NO2	between groups	0.001	2	0	5.512	0.044
	within the group	0	6	0
	total	0.001	8
TOC
	sample	The case number	A subset of Alpha = 0.05
			1
Waller-Duncan a, b	2	3	0.01367
	3	3	0.03767
	1	3	0.05733
The average values for each group in the homogeneous cluster are displayed.
a. Use harmonic mean sample size = 3.000.
MC
	sample	The case number	A subset of Alpha = 0.05
			1
Waller-Duncan a, b	2	3	21.24
	1	3	21.5633
	3	3	23.33
The average values for each group in the homogeneous cluster are displayed.
a. Use harmonic mean sample size = 3.000.
pH
	sample	The case number	A subset of Alpha = 0.05
			1	2
Waller-Duncan a, b	2	3	6.87
	3	3	7.07
	1	3		7.6933
The average values for each group in the homogeneous cluster are displayed.
a. Use harmonic mean sample size = 3.000.
b. Error severity ratio of Class I /II = 100.
NH4
	sample	The case number	A subset of Alpha = 0.05
			1
Waller-Duncan a, b	2	3	0.0996333
	1	3	0.17402
	3	3	0.222087
The average values for each group in the homogeneous cluster are displayed.
a. Use harmonic mean sample size = 3.000.
SiO4
	sample	The case number	A subset of Alpha = 0.05
			1	2
Waller-Duncan a, b	1	3	15.11
	2	3	17.9518
	3	3		25.2376
The average values for each group in the homogeneous cluster are displayed.
a. Use harmonic mean sample size = 3.000.
b. Error severity ratio of Class I /II = 100.
NO3
	sample	The case number	A subset of Alpha = 0.05
			1
Waller-Duncan a, b	2	3	0.555613
	1	3	0.558087
	3	3	0.576053
The average values for each group in the homogeneous cluster are displayed.
a. Use harmonic mean sample size = 3.000.
PO4
	sample	The case number	A subset of Alpha = 0.05
			1	2
Waller-Duncan a, b	2	3	0.546013
	1	3	0.589103
	3	3		0.840513
The average values for each group in the homogeneous cluster are displayed.
a. Use harmonic mean sample size = 3.000.
b. Error severity ratio of Class I /II = 100.
NO2
	sample	The case number	A subset of Alpha = 0.05
			1	2
Waller-Duncan a, b	3	3	0.01708
	2	3	0.0188067
	1	3		0.0370533
The average values for each group in the homogeneous cluster are displayed.
a. Use harmonic mean sample size = 3.000.
