# Supplementary material for: Soil Geochemical Properties Influencing the Diversity of Bacteria and Archaea in Soils of the Kitezh Lake Area, Antarctica
Source: Biology (Basel). 2022 Dec 19;11(12):1855. doi: 10.3390/biology11121855 (PMC9775965; doi:10.3390/biology11121855)
Supplement: Supplementary file 1 [file biology-11-01855-s001.zip › Table S2.xlsx]

## Sheet: bacteria
Site	Sample	Number of sequences	Number of OTUs	ACE	Chao1	Shannon	Simpson	Good's coverage
BPK	Bpk1-1	68097	451	776.242	621.5	2.41519	0.2625	0.997724
	Bpk1-2	78014	420	622.855	611.949	2.34919	0.223996	0.998064
	Bpk1-3	78116	260	825.039	470.886	2.03474	0.264612	0.998438
INT	Int1-1	64228	964	1021.64	1041.6	5.49673	0.011819	0.99849
	Int1-2	69087	961	1012.79	1014.92	5.444	0.012623	0.998726
	Int1-3	56545	931	993.621	1014.08	5.43155	0.010942	0.998196
SED	Sed1-1	77191	170	185.009	180.542	1.09569	0.467308	0.999702
	Sed1-2	76281	143	164.101	163	1.45086	0.358351	0.999672
	Sed1-3	78102	138	177.776	158	1.42953	0.363928	0.99968

## Sheet: archaea
Site	Sample	Number of sequences	Number of OTUs	ACE	Chao1	Shannon	Simpson	Good's coverage
BPK	Bpk1-1	22969	43	47.946	58	1.8708	0.2341	0.9997
	Bpk1-2	22216	49	58.1636	64	1.8355	0.239	0.9996
	Bpk1-3	24774	55	80.164	71.5	1.8234	0.2433	0.9995
INT	Int1-1	9074	50	59.8074	56.6	1.855	0.2321	0.9987
	Int1-2	6974	48	56.8688	53	1.9453	0.2135	0.9986
	Int1-3	12469	54	63.4072	59	1.9482	0.2143	0.9992
SED	Sed1-1	4417	57	104.773	85.5	2.1292	0.179	0.9957
	Sed1-2	26489	48	49.8074	50.5	1.8094	0.2369	0.9998
	Sed1-3	10606	59	72.1656	68.75	1.906	0.2367	0.9988
