# Supplementary material for: Soil Geochemical Properties Influencing the Diversity of Bacteria and Archaea in Soils of the Kitezh Lake Area, Antarctica
Source: Biology (Basel). 2022 Dec 19;11(12):1855. doi: 10.3390/biology11121855 (PMC9775965; doi:10.3390/biology11121855)
Supplement: Supplementary file 1 [file biology-11-01855-s001.zip › Table S3 .xlsx]

## Sheet: Abundance of top 10 phyla
Site	Proteobacteria	Actinobacteria	Bacteroidetes	Acidobacteria	Firmicutes	Gemmatimonadetes	Chloroflexi	Verrucomicrobia	Nitrospirae	Saccharibacteria
BPK	0.840602±0.027758 b	0.088601±0.016261 b	0.013081±0.000717 b	0.000425±0.000169 b	0.046167±0.01226 a	0.000265±0.000148 b	0.000453±0.000414 b	0.000356±0.000306 b	0.00004±0.000013 b	0.00066±0.001132 b
INT	0.4325±0.033643 c	0.265799±0.045307 a	0.105443±0.017348 a	0.057925±0.012603 a	0.003588±0.001043 b	0.037782±0.002894 a	0.034388±0.003835 a	0.024101±0.014837 a	0.01922±0.000862 a	0.007767±0.000199 a
SED	0.965383±0.006918 a	0.017282±0.005834 c	0.005058±0.003153 b	0.001289±0.000909 b	0.007181±0.001713 b	0.000294±0.000041 b	0.00013±0.000087 b	0.000446±0.000172 b	0±0 b	0.000043±0.000037 b

## Sheet: ANOVA of phylum
Homogeneity Test of Variances
		Levene's Test	F1	F2	Significance
Proteobacteria	Based on average	4.602	2	6	0.061
Actinobacteria	Based on average	4.191	2	6	0.073
Bacteroidetes	Based on average	6.103	2	6	0.036
Acidobacteria	Based on average	5.558	2	6	0.043
Firmicutes	Based on average	4.847	2	6	0.056
Gemmatimonadetes	Based on average	7.545	2	6	0.023
Chloroflexi	Based on average	10.366	2	6	0.011
Verrucomicrobia	Based on average	9.118	2	6	0.015
Nitrospirae	Based on average	4.518	2	6	0.064
Saccharibacteria	Based on average	12.532	2	6	0.007
ANOVA
		Sum of squares	Degrees of freedom	Mean square	F	Significance
Proteobacteria	between groups	0.466	2	0.233	358.486	0
	within the group	0.004	6	0.001
	total	0.47	8
Actinobacteria	between groups	0.098	2	0.049	62.678	0
	within the group	0.005	6	0.001
	total	0.103	8
Bacteroidetes	between groups	0.019	2	0.009	89.938	0
	within the group	0.001	6	0
	total	0.019	8
Acidobacteria	between groups	0.007	2	0.003	61.193	0
	within the group	0	6	0
	total	0.007	8
Firmicutes	between groups	0.003	2	0.002	32.519	0.001
	within the group	0	6	0
	total	0.004	8
Gemmatimonadetes	between groups	0.003	2	0.001	502.4	0
	within the group	0	6	0
	total	0.003	8
Chloroflexi	between groups	0.002	2	0.001	234.341	0
	within the group	0	6	0
	total	0.002	8
Verrucomicrobia	between groups	0.001	2	0.001	7.65	0.022
	within the group	0	6	0
	total	0.002	8
Nitrospirae	between groups	0.001	2	0	1487.42	0
	within the group	0	6	0
	total	0.001	8
Saccharibacteria	between groups	0	2	0	125.28	0
	within the group	0	6	0
	total	0	8
Proteobacteria
	V1	The case number	A subset of Alpha = 0.05
			1	2	3
Waller-Duncan a, b	2	3	0.4325
	1	3		0.840602
	3	3			0.965383
The average values for each group in the homogeneous cluster are displayed.
a. Use harmonic mean sample size = 3.000.
b. Error severity ratio of Class I /II = 100.
Actinobacteria
	V1	The case number	A subset of Alpha = 0.05
			1	2	3
Waller-Duncan a, b	3	3	0.017282
	1	3		0.088601
	2	3			0.265799
The average values for each group in the homogeneous cluster are displayed.
a. Use harmonic mean sample size = 3.000.
b. Error severity ratio of Class I /II = 100.
Bacteroidetes
	V1	The case number	A subset of Alpha = 0.05
			1	2
Waller-Duncan a, b	3	3	0.00505767
	1	3	0.013081
	2	3		0.105443
The average values for each group in the homogeneous cluster are displayed.
a. Use harmonic mean sample size = 3.000.
b. Error severity ratio of Class I /II = 100.
Acidobacteria
	V1	The case number	A subset of Alpha = 0.05
			1	2
Waller-Duncan a, b	1	3	0.000425
	3	3	0.00128933
	2	3		0.057925
The average values for each group in the homogeneous cluster are displayed.
a. Use harmonic mean sample size = 3.000.
b. Error severity ratio of Class I /II = 100.
Firmicutes
	V1	The case number	A subset of Alpha = 0.05
			1	2
Waller-Duncan a, b	2	3	0.00358767
	3	3	0.007181
	1	3		0.0461673
The average values for each group in the homogeneous cluster are displayed.
a. Use harmonic mean sample size = 3.000.
b. Error severity ratio of Class I /II = 100.
Gemmatimonadetes
	V1	The case number	A subset of Alpha = 0.05
			1	2
Waller-Duncan a, b	1	3	0.000265
	3	3	0.00029367
	2	3		0.0377823
The average values for each group in the homogeneous cluster are displayed.
a. Use harmonic mean sample size = 3.000.
b. Error severity ratio of Class I /II = 100.
Chloroflexi
	V1	The case number	A subset of Alpha = 0.05
			1	2
Waller-Duncan a, b	3	3	0.00013033
	1	3	0.00045267
	2	3		0.0343877
The average values for each group in the homogeneous cluster are displayed.
a. Use harmonic mean sample size = 3.000.
b. Error severity ratio of Class I /II = 100.
Verrucomicrobia
	V1	The case number	A subset of Alpha = 0.05
			1	2
Waller-Duncan a, b	1	3	0.00035567
	3	3	0.00044567
	2	3		0.0241007
The average values for each group in the homogeneous cluster are displayed.
a. Use harmonic mean sample size = 3.000.
b. Error severity ratio of Class I /II = 100.
Nitrospirae
	V1	The case number	A subset of Alpha = 0.05
			1	2
Waller-Duncan a, b	3	3	0
	1	3	4.033e-05
	2	3		0.0192203
The average values for each group in the homogeneous cluster are displayed.
a. Use harmonic mean sample size = 3.000.
b. Error severity ratio of Class I /II = 100.
Saccharibacteria
	V1	The case number	A subset of Alpha = 0.05
			1	2
Waller-Duncan a, b	3	3	4.3e-05
	1	3	0.00066033
	2	3		0.00776733
The average values for each group in the homogeneous cluster are displayed.
a. Use harmonic mean sample size = 3.000.
b. Error severity ratio of Class I /II = 100.

## Sheet: Abundance of top 20 genera
Site	Ralstonia	Sphingomonas	Rhodococcus	Phyllobacterium	Oryzihumus	Bradyrhizobium	Flavobacterium	Delftia	Sphingopyxis	Bosea	Novosphingobium	Gemmatimonadaceae_uncultured	Nitrosomonadaceae_uncultured	Arenimonas	CL500-29 marine group	Ferruginibacter	Nocardioides	Escherichia-Shigella	Polaromonas	KD4-96_norank
BPK	0.456431±0.06653 a	0.185086±0.155917 b	0.08472±0.013574 a	0.04711±0.013548 a	0.000877±0.000336 b	0.028301±0.003015 a	0.000156±0.000091 b	0.023825±0.015893	0.000492±0.000255 b	0.042062±0.068926	0.000396±0.00027 b	0.000235±0.000134 b	0.000565±0.000268 b	0.000444±0.000238 b	0.00017±0.00008 b	0.000019±0.00001 b	0.0002±0.000097 b	0.016302±0.00226 a	0.000184±0.000051 b	0.000161±0.000094 b
INT	0.025489±0.003742 b	0.063894±0.00943 b	0.005046±0.00434 b	0.002847±0.000627 b	0.106717±0.02477 a	0.010595±0.000928 b	0.076368±0.038942 a	0.00139±0.000195	0.069263±0.049915 a	0.001407±0.00037	0.050692±0.036328 a	0.048341±0.001453 a	0.042096±0.001679 a	0.039064±0.017087 a	0.03846±0.003657 a	0.03591±0.007383 a	0.032415±0.013785 a	0.000296±0.000118 b	0.029315±0.013927 a	0.028525±0.006077 a
SED	0.377306±0.037329 a	0.501143±0.085631 a	0.0159±0.00556 b	0.034227±0.019809 a	0.000169±0.000122 b	0.016272±0.008283 b	0±0 b	0.016547±0.010567	0±0 b	0.000525±0.000198	0±0 b	0.000291±0.000042 b	0.000117±0.000089 b	0.00007±0.0001 b	0.00019±0.000191 b	0±0 b	0.000039±0.000034 b	0.001437±0.001061 b	0.000057±0.000068 b	0.000061±0.000085 b

## Sheet: ANOVA of genus
Homogeneity Test of Variances
		Levene's Test	F1	F2	Significance
Ralstonia	Based on average	3.623	2	6	0.093
Sphingomonas	Based on average	5.068	2	6	0.051
Rhodococcus	Based on average	2.05	2	6	0.21
Phyllobacterium	Based on average	5.687	2	6	0.041
Oryzihumus	Based on average	9.755	2	6	0.013
Bradyrhizobium	Based on average	5.166	2	6	0.05
Flavobacterium	Based on average	15.766	2	6	0.004
Delftia	Based on average	6.227	2	6	0.034
Sphingopyxis	Based on average	14.311	2	6	0.005
Bosea	Based on average	15.798	2	6	0.004
Novosphingobium	Based on average	4.035	2	6	0.078
Gemmatimonadaceae_uncultured	Based on average	4.878	2	6	0.055
Nitrosomonadaceae_uncultured	Based on average	12.393	2	6	0.007
Arenimonas	Based on average	13.667	2	6	0.006
CL500-29 marine group	Based on average	5.709	2	6	0.041
Ferruginibacter	Based on average	5.377	2	6	0.046
Nocardioides	Based on average	5.827	2	6	0.039
Escherichia-Shigella	Based on average	6.759	2	6	0.029
Polaromonas	Based on average	4.821	2	6	0.056
KD4-96_norank	Based on average	6.206	2	6	0.035
ANOVA
		Sum of squares	Degrees of freedom	Mean square	F	Significance
Ralstonia	between groups	0.316	2	0.158	81.187	0
	within the group	0.012	6	0.002
	total	0.327	8
Sphingomonas	between groups	0.306	2	0.153	14.454	0.005
	within the group	0.063	6	0.011
	total	0.369	8
Rhodococcus	between groups	0.011	2	0.006	71.806	0
	within the group	0	6	0
	total	0.012	8
Phyllobacterium	between groups	0.003	2	0.002	8.094	0.02
	within the group	0.001	6	0
	total	0.004	8
Oryzihumus	between groups	0.023	2	0.011	55.132	0
	within the group	0.001	6	0
	total	0.024	8
Bradyrhizobium	between groups	0	2	0	9.363	0.014
	within the group	0	6	0
	total	0.001	8
Flavobacterium	between groups	0.012	2	0.006	11.514	0.009
	within the group	0.003	6	0.001
	total	0.015	8
Delftia	between groups	0.001	2	0	3.237	0.111
	within the group	0.001	6	0
	total	0.002	8
Sphingopyxis	between groups	0.01	2	0.005	5.736	0.041
	within the group	0.005	6	0.001
	total	0.015	8
Bosea	between groups	0.003	2	0.002	1.067	0.401
	within the group	0.01	6	0.002
	total	0.013	8
Novosphingobium	between groups	0.005	2	0.003	5.796	0.04
	within the group	0.003	6	0
	total	0.008	8
Gemmatimonadaceae_uncultured	between groups	0.005	2	0.002	3255.77	0
	within the group	0	6	0
	total	0.005	8
Nitrosomonadaceae_uncultured	between groups	0.003	2	0.002	1803.76	0
	within the group	0	6	0
	total	0.003	8
Arenimonas	between groups	0.003	2	0.002	15.47	0.004
	within the group	0.001	6	0
	total	0.004	8
CL500-29 marine group	between groups	0.003	2	0.001	327.754	0
	within the group	0	6	0
	total	0.003	8
Ferruginibacter	between groups	0.003	2	0.001	70.931	0
	within the group	0	6	0
	total	0.003	8
Nocardioides	between groups	0.002	2	0.001	16.467	0.004
	within the group	0	6	0
	total	0.002	8
Escherichia-Shigella	between groups	0	2	0	114.87	0
	within the group	0	6	0
	total	0	8
Polaromonas	between groups	0.002	2	0.001	13.183	0.006
	within the group	0	6	0
	total	0.002	8
KD4-96_norank	between groups	0.002	2	0.001	65.547	0
	within the group	0	6	0
	total	0.002	8
Ralstonia
	V1	The case number	A subset of Alpha = 0.05
			1	2
Waller-Duncan a, b	2	3	0.025489
	3	3		0.377306
	1	3		0.456431
The average values for each group in the homogeneous cluster are displayed.
a. Use harmonic mean sample size = 3.000.
b. Error severity ratio of Class I /II = 100.
Sphingomonas
	V1	The case number	A subset of Alpha = 0.05
			1	2
Waller-Duncan a, b	1	3	0.063894
	2	3	0.185086
	3	3		0.501143
The average values for each group in the homogeneous cluster are displayed.
a. Use harmonic mean sample size = 3.000.
b. Error severity ratio of Class I /II = 100.
Rhodococcus
	V1	The case number	A subset of Alpha = 0.05
			1	2
Waller-Duncan a, b	3	3	0.00504567
	2	3	0.0159
	1	3		0.08472
The average values for each group in the homogeneous cluster are displayed.
a. Use harmonic mean sample size = 3.000.
b. Error severity ratio of Class I /II = 100.
Phyllobacterium
	V1	The case number	A subset of Alpha = 0.05
			1	2
Waller-Duncan a, b	2	3	0.00284733
	3	3		0.0342267
	1	3		0.04711
The average values for each group in the homogeneous cluster are displayed.
a. Use harmonic mean sample size = 3.000.
b. Error severity ratio of Class I /II = 100.
Oryzihumus
	V1	The case number	A subset of Alpha = 0.05
			1	2
Waller-Duncan a, b	3	3	0.00016867
	1	3	0.00087733
	2	3		0.106717
The average values for each group in the homogeneous cluster are displayed.
a. Use harmonic mean sample size = 3.000.
b. Error severity ratio of Class I /II = 100.
Bradyrhizobium
	V1	The case number	A subset of Alpha = 0.05
			1	2
Waller-Duncan a, b	3	3	0.010595
	1	3	0.0162723
	2	3		0.0283007
The average values for each group in the homogeneous cluster are displayed.
a. Use harmonic mean sample size = 3.000.
b. Error severity ratio of Class I /II = 100.
Flavobacterium
	V1	The case number	A subset of Alpha = 0.05
			1	2
Waller-Duncan a, b	3	3	0
	1	3	0.00015567
	2	3		0.076368
The average values for each group in the homogeneous cluster are displayed.
a. Use harmonic mean sample size = 3.000.
b. Error severity ratio of Class I /II = 100.
Sphingopyxis
	V1	The case number	A subset of Alpha = 0.05
			1	2
Waller-Duncan a, b	3	3	0
	1	3	0.00049167
	2	3		0.0692633
The average values for each group in the homogeneous cluster are displayed.
a. Use harmonic mean sample size = 3.000.
b. Error severity ratio of Class I /II = 100.
Novosphingobium
	V1	The case number	A subset of Alpha = 0.05
			1	2
Waller-Duncan a, b	3	3	0
	1	3	0.00039633
	2	3		0.0506917
The average values for each group in the homogeneous cluster are displayed.
a. Use harmonic mean sample size = 3.000.
b. Error severity ratio of Class I /II = 100.
Gemmatimonadaceae_uncultured
	V1	The case number	A subset of Alpha = 0.05
			1	2
Waller-Duncan a, b	1	3	0.00023467
	3	3	0.00029133
	2	3		0.0483413
The average values for each group in the homogeneous cluster are displayed.
a. Use harmonic mean sample size = 3.000.
b. Error severity ratio of Class I /II = 100.
Nitrosomonadaceae_uncultured
	V1	The case number	A subset of Alpha = 0.05
			1	2
Waller-Duncan a, b	3	3	0.00011667
	1	3	0.000565
	2	3		0.0420963
The average values for each group in the homogeneous cluster are displayed.
a. Use harmonic mean sample size = 3.000.
b. Error severity ratio of Class I /II = 100.
Arenimonas
	V1	The case number	A subset of Alpha = 0.05
			1	2
Waller-Duncan a, b	3	3	7.033e-05
	1	3	0.00044433
	2	3		0.0390637
The average values for each group in the homogeneous cluster are displayed.
a. Use harmonic mean sample size = 3.000.
b. Error severity ratio of Class I /II = 100.
CL500-29 marine group
	V1	The case number	A subset of Alpha = 0.05
			1	2
Waller-Duncan a, b	1	3	0.00016967
	3	3	0.00019
	2	3		0.03846
The average values for each group in the homogeneous cluster are displayed.
a. Use harmonic mean sample size = 3.000.
b. Error severity ratio of Class I /II = 100.
Ferruginibacter
	V1	The case number	A subset of Alpha = 0.05
			1	2
Waller-Duncan a, b	3	3	0
	1	3	1.9e-05
	2	3		0.0359103
The average values for each group in the homogeneous cluster are displayed.
a. Use harmonic mean sample size = 3.000.
b. Error severity ratio of Class I /II = 100.
Nocardioides
	V1	The case number	A subset of Alpha = 0.05
			1	2
Waller-Duncan a, b	3	3	3.867e-05
	1	3	0.00019967
	2	3		0.0324153
The average values for each group in the homogeneous cluster are displayed.
a. Use harmonic mean sample size = 3.000.
b. Error severity ratio of Class I /II = 100.
Escherichia-Shigella
	V1	The case number	A subset of Alpha = 0.05
			1	2
Waller-Duncan a, b	2	3	0.00029567
	3	3	0.00143667
	1	3		0.0163017
The average values for each group in the homogeneous cluster are displayed.
a. Use harmonic mean sample size = 3.000.
b. Error severity ratio of Class I /II = 100.
Polaromonas
	V1	The case number	A subset of Alpha = 0.05
			1	2
Waller-Duncan a, b	3	3	5.7e-05
	1	3	0.000184
	2	3		0.0293147
The average values for each group in the homogeneous cluster are displayed.
a. Use harmonic mean sample size = 3.000.
b. Error severity ratio of Class I /II = 100.
KD4-96_norank
	V1	The case number	A subset of Alpha = 0.05
			1	2
Waller-Duncan a, b	3	3	6.133e-05
	1	3	0.00016133
	2	3		0.028525
The average values for each group in the homogeneous cluster are displayed.
a. Use harmonic mean sample size = 3.000.
b. Error severity ratio of Class I /II = 100.
