# Supplementary material for: Soil Geochemical Properties Influencing the Diversity of Bacteria and Archaea in Soils of the Kitezh Lake Area, Antarctica
Source: Biology (Basel). 2022 Dec 19;11(12):1855. doi: 10.3390/biology11121855 (PMC9775965; doi:10.3390/biology11121855)
Supplement: Supplementary file 1 [file biology-11-01855-s001.zip › Table S4 .xlsx]

## Sheet: Relative abundance
Site	Crenarchaeota	Candidatus_Nitrososphaera	Candidatus_Nitrocosmicus
BPK	0.834647±0.015825	0.298124±0.00953	0.002121±0.000323
INT	0.845579±0.00932	0.296144±0.004059	0.010073±0.005138
SED	0.841322±0.03221	0.260548±0.049928	0.024847±0.035151

## Sheet: ANOVA
Homogeneity Test of Variances
		Levene's Test	F1	F2	Significance
Crenarchaeota	Based on average	1.738	2	6	0.254
Candidatus_Nitrososphaera	Based on average	10.818	2	6	0.01
Candidatus_Nitrocosmicus	Based on average	13.298	2	6	0.006
ANOVA
		Sum of squares	Degrees of freedom	Mean square	F	Significance
Crenarchaeota	between groups	0	2	0	0.199	0.825
	within the group	0.003	6	0
	total	0.003	8
ANOVA
		Sum of squares	Degrees of freedom	Mean square	F	Significance
Candidatus_Nitrososphaera	between groups	0.003	2	0.001	1.548	0.287
	within the group	0.005	6	0.001
	total	0.008	8
Candidatus_Nitrocosmicus	between groups	0.001	2	0	0.948	0.439
	within the group	0.003	6	0
	total	0.003	8
