# Supplementary material for: Soil Geochemical Properties Influencing the Diversity of Bacteria and Archaea in Soils of the Kitezh Lake Area, Antarctica
Source: Biology (Basel). 2022 Dec 19;11(12):1855. doi: 10.3390/biology11121855 (PMC9775965; doi:10.3390/biology11121855)
Supplement: Supplementary file 1 [file biology-11-01855-s001.zip › Table S5.xlsx]

## Sheet: Table S5
			TOC	MC	pH	NH4+-N	SiO42--Si	NO3- -N	PO43- -P	NO2- -N	Taxon
Bacteria	Proteobacteria	r	0.267	0.2	0.267	0.517	0.5	0.35	0.817	0	phylum
		p	0.488	0.606	0.488	0.154	0.17	0.356	0.007**	1
	Actinobacteria	r	-0.267	-0.2	-0.267	-0.517	-0.5	-0.35	-0.817	0	phylum
		p	0.488	0.606	0.488	0.154	0.17	0.356	0.007**	1
	Bacteroidetes	r	-0.167	-0.217	-0.4	-0.6	-0.533	-0.183	-0.833	-0.017	phylum
		p	0.668	0.576	0.286	0.088	0.139	0.637	0.005**	0.966
	Acidobacteria	r	-0.117	0.233	-0.917	-0.517	0.367	0.15	-0.167	-0.6	phylum
		p	0.765	0.546	0.001**	0.154	0.332	0.7	0.668	0.088
	Firmicutes	r	0.483	-0.05	0.9	0.55	-0.267	0.167	0.2	0.717	phylum
		p	0.187	0.898	0.001**	0.125	0.488	0.668	0.606	0.03*
	Gemmatimonadetes	r	-0.1	0.383	-0.733	-0.667	-0.033	0.3	-0.5	-0.45	phylum
		p	0.798	0.308	0.025*	0.05*	0.932	0.433	0.17	0.224
	Chloroflexi	r	0.15	0.067	-0.517	-0.567	-0.267	0.167	-0.65	-0.067	phylum
		p	0.7	0.865	0.154	0.112	0.488	0.668	0.058	0.865
	Verrucomicrobia	r	0	0.167	-0.617	-0.417	0.083	0.117	-0.5	-0.217	phylum
		p	1	0.668	0.077	0.265	0.831	0.765	0.17	0.576
	Nitrospirae	r	-0.102	-0.17	-0.441	-0.644	-0.509	0.017	-0.797	0.017	phylum
		p	0.795	0.663	0.235	0.061	0.162	0.965	0.01**	0.965
	Saccharibacteria	r	-0.234	0.134	-0.762	-0.678	-0.167	0.05	-0.603	-0.46	phylum
		p	0.544	0.731	0.017*	0.045*	0.667	0.898	0.086	0.213
	Ralstonia	r	0.184	-0.293	0.962	0.603	-0.318	-0.176	0.184	0.695	genus
		p	0.635	0.444	0*	0.086	0.404	0.651	0.635	0.038*
	Sphingomonas	r	0.102	0.39	-0.102	0.203	0.881	0.22	0.949	-0.356	genus
		p	0.795	0.3	0.795	0.6	0.002**	0.569	0**	0.347
	Rhodococcus	r	-0.017	-0.283	0.767	0.333	-0.567	-0.183	-0.367	0.7	genus
		p	0.966	0.46	0.016*	0.381	0.112	0.637	0.332	0.036*
	Phyllobacterium	r	0.133	-0.283	0.867	0.667	-0.033	-0.283	0.283	0.633	genus
		p	0.732	0.46	0.002**	0.05*	0.932	0.46	0.46	0.067
	Oryzihumus	r	-0.133	-0.267	-0.4	-0.55	-0.483	-0.117	-0.817	0.067	genus
		p	0.732	0.488	0.286	0.125	0.187	0.765	0.007**	0.865
	Bradyrhizobium	r	-0.267	-0.267	-0.35	-0.567	-0.333	-0.317	-0.6	-0.033	genus
		p	0.488	0.488	0.356	0.112	0.381	0.406	0.088	0.932
	Flavobacterium	r	-0.085	-0.085	-0.356	-0.661	-0.441	-0.068	-0.695	0	genus
		p	0.828	0.828	0.347	0.053	0.235	0.862	0.038*	1
	Delftia	r	0.283	-0.067	0.767	0.833	0.083	-0.1	0.267	0.517	genus
		p	0.46	0.865	0.016	0.005	0.831	0.798	0.488	0.154
	Sphingopyxis	r	-0.22	-0.034	-0.407	-0.661	-0.509	0.017	-0.831	-0.051	genus
		p	0.569	0.931	0.277	0.053	0.162	0.965	0.006**	0.897
	Bosea	r	-0.383	-0.367	0.25	-0.083	-0.783	-0.45	-0.867	0.3	genus
		p	0.308	0.332	0.516	0.831	0.013	0.224	0.002	0.433
	Novosphingobium	r	-0.051	-0.186	-0.407	-0.627	-0.492	-0.051	-0.763	0.034	genus
		p	0.897	0.631	0.277	0.071	0.179	0.897	0.017*	0.931
	Gemmatimonadaceae_uncultured	r	0.1	0.083	-0.5	-0.483	-0.083	0	-0.567	-0.1	genus
		p	0.798	0.831	0.17	0.187	0.831	1	0.112	0.798
	Nitrosomonadaceae_uncultured	r	-0.117	-0.183	-0.317	-0.567	-0.417	-0.2	-0.717	0.05	genus
		p	0.765	0.637	0.406	0.112	0.265	0.606	0.03*	0.898
	Arenimonas	r	-0.033	0.167	-0.4	-0.65	-0.267	0.2	-0.6	-0.05	genus
		p	0.932	0.668	0.286	0.058	0.488	0.606	0.088	0.898
	Ferruginibacter	r	-0.254	0.068	-0.356	-0.695	-0.458	0	-0.763	-0.085	genus
		p	0.509	0.862	0.347	0.038*	0.215	1	0.017*	0.828
	Nocardioides	r	-0.167	-0.133	-0.367	-0.667	-0.45	-0.15	-0.7	-0.033	genus
		p	0.668	0.732	0.332	0.05*	0.224	0.7	0.036*	0.932
	Escherichia-Shigella	r	0.4	-0.433	0.8	0.583	-0.4	-0.05	-0.167	0.917	genus
		p	0.286	0.244	0.01**	0.099	0.286	0.898	0.668	0.001**
	Polaromonas	r	0.1	0.033	-0.383	-0.583	-0.283	0.083	-0.6	0.017	genus
		p	0.798	0.932	0.308	0.099	0.46	0.831	0.088	0.966
	CL500-29 marine group	r	-0.25	-0.033	-0.5	-0.467	0.033	-0.283	-0.467	-0.217	genus
		p	0.516	0.932	0.17	0.205	0.932	0.46	0.205	0.576
	KD4-96_norank	r	0.133	-0.067	-0.433	-0.55	-0.333	0.1	-0.667	0.05	genus
		p	0.732	0.865	0.244	0.125	0.381	0.798	0.05*	0.898
Archaea	Crenarchaeota	r	-0.15	0.45	-0.517	-0.8	0.117	0.4	0.217	-0.55	phylum
		p	0.7	0.224	0.154	0.01**	0.765	0.286	0.576	0.125
	Candidatus_Nitrososphaera	r	0.233	-0.35	0.233	-0.15	-0.367	-0.117	-0.267	0.5	genus
		p	0.546	0.356	0.546	0.7	0.332	0.765	0.488	0.17
	Candidatus_Nitrocosmicus	r	-0.167	0.433	-0.8	-0.467	0.517	0.1	0.233	-0.833	genus
		p	0.668	0.244	0.01**	0.205	0.154	0.798	0.546	0.005**
